# Supplementary material for: Study on the Design, Synthesis, Bioactivity and Translocation of the Conjugates of Phenazine-1-carboxylic Acid and N-Phenyl Alanine Ester
Source: Molecules. 2024 Apr 14;29(8):1780. doi: 10.3390/molecules29081780 (PMC11051964; doi:10.3390/molecules29081780)
Supplement: Supplementary file 1 [file molecules-29-01780-s001.zip]

Archive with 1 entries (1 files):
- molecules-2917221-supplementary.pdf
